# Supplementary material for: Pro-Inflammatory and Anti-Inflammatory Interleukins in Periodontitis: Molecular Roles, Immune Crosstalk, and Therapeutic Perspectives
Source: Int J Mol Sci. 2025 Oct 16;26(20):10094. doi: 10.3390/ijms262010094 (PMC12562820; doi:10.3390/ijms262010094)
Supplement: Supplementary file 1 [file ijms-26-10094-s001.zip]

Archive with 1 entries (1 files):
- ijms-3879368-supplementary.csv
