# Supplementary material for: Pro-Inflammatory and Anti-Inflammatory Interleukins in Periodontitis: Molecular Roles, Immune Crosstalk, and Therapeutic Perspectives
Source: Int J Mol Sci. 2025 Oct 16;26(20):10094. doi: 10.3390/ijms262010094 (PMC12562820; doi:10.3390/ijms262010094)
Supplement: Supplementary file 1 [file ijms-26-10094-s001.zip › ijms-3879368-supplementary.csv]

NCT Number	Study Title	Study URL	Study Status	Conditions	Interventions	Sponsor	Collaborators	Study Type
NCT06091800	Interleukin 20 and Periodontal Tisuue Destruction	https://clinicaltrials.gov/study/NCT06091800	COMPLETED	Periodontitis	OTHER: biochemical analysis	Recep Tayyip Erdogan University		OBSERVATIONAL
NCT04349878	Anaysis of Phytotherapy Agent Against Periodontitis	https://clinicaltrials.gov/study/NCT04349878	COMPLETED	Periodontitis	DIAGNOSTIC_TEST: gingival crevicular fluid evaluation	University of Messina		INTERVENTIONAL
NCT06135116	Regulatory T Cell With Related Interleukins in Periodontal Disease Progression	https://clinicaltrials.gov/study/NCT06135116	COMPLETED	Periodontitis|Gingivitis	DIAGNOSTIC_TEST: Flow Cytometric Detection of Regulatory T Cells and Cytokines analysis by ELISA	Al-Azhar University		OBSERVATIONAL
NCT06354504	Bactericidal Permeability Protein Inhibitor and Interleukin-1beta Levels After Non-surgical Periodontal Treatment	https://clinicaltrials.gov/study/NCT06354504	COMPLETED	Periodontitis	PROCEDURE: Non-surgical periodontal treatment	Akdeniz University		INTERVENTIONAL
NCT05474820	Saliva Irisin Level is Higher and Related With Interleukin 6 in Generalized Periodontitis	https://clinicaltrials.gov/study/NCT05474820	COMPLETED	Inflammatory Response|Periodontitis	OTHER: Samples collection and ELISA analyses|DIAGNOSTIC_TEST: Evaluating periodontal paramètres	Istanbul Medipol University Hospital		INTERVENTIONAL
NCT05653947	Expression of IL-8 Before and After Root Canal Treatment in Patients With Symptomatic Apical Periodontitis	https://clinicaltrials.gov/study/NCT05653947	COMPLETED	Apical Periodontitis	PROCEDURE: Root canal instrumentation, 2.5% NaOCl irrigation	Cairo University		INTERVENTIONAL
NCT01538927	Effect of Fibrin Sealant on Early Wound Healing	https://clinicaltrials.gov/study/NCT01538927	COMPLETED	Periodontitis	DRUG: Fibrin Sealant|DRUG: Suture	Chhattisgarh Dental College and Research Institute	Baxter Healthcare Corporation	INTERVENTIONAL
NCT05525013	Effect of Simvastatin Versus Calcium Hydroxide Intracanal Medications on Post-operative Pain and Interleukin 6 and 8	https://clinicaltrials.gov/study/NCT05525013	COMPLETED	Periapical Periodontitis	DRUG: Simvastatin Powder|DRUG: Calcium Hydroxide	Cairo University		INTERVENTIONAL
NCT01806974	Consequences of Anti-interleukin 6 Immunotherapy Treatment for Rheumatoid Arthritis on Periodontium	https://clinicaltrials.gov/study/NCT01806974	TERMINATED	Rheumatoid Arthritis|Periodontitis	OTHER: oral exam and	Nantes University Hospital		INTERVENTIONAL
NCT04223869	IL-34 Levels in Various Types of Periodontitis	https://clinicaltrials.gov/study/NCT04223869	COMPLETED	Chronic Periodontitis|Aggressive Periodontitis	OTHER: non-surgical periodontal treatment	Bulent Ecevit University		INTERVENTIONAL
NCT03790605	A Clinical Trial to Study the Effect of a Drug, Curcumin in Patients With Periodontitis	https://clinicaltrials.gov/study/NCT03790605	UNKNOWN	Periodontitis	DRUG: 1 % curcumin chip|OTHER: Placebo chip|PROCEDURE: Scaling and root planing	KLE Society's Institute of Dental Sciences		INTERVENTIONAL
NCT06528522	Impact of Smoking on Salivary Interleukin (IL)-39, IL-41, IL-1β, TNF-α Levels in Periodontal Disease	https://clinicaltrials.gov/study/NCT06528522	NOT_YET_RECRUITING	Periodontitis, Adult|Smoking|Periodontal Diseases	DIAGNOSTIC_TEST: Clinical Measurements and Saliva Sample Collection	Necmettin Erbakan University		OBSERVATIONAL
NCT06713174	Interleukin 8 And10 Levels Changes in Teeth with Necrotic Pulp and Apical Periodontitis	https://clinicaltrials.gov/study/NCT06713174	NOT_YET_RECRUITING	Pulp and Periapical Tissue Disease|Patients with Pulp Necrosis and Apical Periodontitis	DIAGNOSTIC_TEST: Assessment of Interleukin 8 and 10 Level Changes Before and During Root Canal Treatment for Necrotic Pulp with Apical Periodontitis	Faculty of Dental Medicine for Girls		INTERVENTIONAL
NCT06968286	The Effect of Locally Dilvered Ciprofloxacine Loaded Injectable Platelet-rich Fibrin as an Adjunct to Non-surgical Periodontal Therapy on the Gingival Crevicular Level of Interleukin 6	https://clinicaltrials.gov/study/NCT06968286	COMPLETED	Periodontitis Stage II	PROCEDURE: SRP|PROCEDURE: SRP+Injectable platelet rich fibrin|PROCEDURE: SRP+ciprofloxacine loaded iPRF	Suez Canal University		INTERVENTIONAL
NCT04324398	Influence of Intra-Canal Cryotherapy on Post-Endodontic Pain and Interleukin-6 Expression Using Different Irrigation Protocols: A Randomized Clinical Trial	https://clinicaltrials.gov/study/NCT04324398	COMPLETED	Symptomatic Periapical Periodontitis	OTHER: Cryotherapy	Suez Canal University	Nelly AbdElsalam|Dalia Fayyad	INTERVENTIONAL
NCT06295666	Gingival Crevicular Fluid (GCF) Bactericidal Permeability Protein (BPI) and Interleukin (IL)-1 Beta	https://clinicaltrials.gov/study/NCT06295666	COMPLETED	Periodontitis|Gingival Crevicular Fluid|Interleukin 1-beta|Bactericidal Permeability Protein		Akdeniz University		OBSERVATIONAL
NCT06047132	PREDICTIVE ABILITY OF A PANEL OF BIOMARKERS IN SALIVA IN HEALTHY AND PERIODONTALLY AFFECTED SUBJECTS	https://clinicaltrials.gov/study/NCT06047132	COMPLETED	Periodontitis|Saliva|Biomarkers	DIAGNOSTIC_TEST: Salivaru biomarkers	Universidad Complutense de Madrid		OBSERVATIONAL
NCT03453476	Effect of Photodynamic Therapy on Gingival Crevicular Cytokines in Periodontitis Patients	https://clinicaltrials.gov/study/NCT03453476	COMPLETED	Periodontitis, Adult|Periodontal Pocket|Periodontitis|Periodontal Attachment Loss	DEVICE: SRP and Fotosan 630	National University of Singapore		INTERVENTIONAL
NCT04798144	Cryotherapy on Inflammatory Profile and Postoperative Pain Levels in Endodontic Infections	https://clinicaltrials.gov/study/NCT04798144	COMPLETED	Apical Periodontitis|Postoperative Pain|Cytokine Levels	DEVICE: Distilled water irrigation kept at 2.5°C degree|DEVICE: Distilled water irrigation kept at room temperature	Ondokuz Mayıs University	The Scientific and Technological Research Council of Turkey	INTERVENTIONAL
NCT04594317	Effect of Low-level Laser Therapy Versus Calcium Hydroxide Intracanal Medication on Postoperative Pain and Substance P Levels in Patients With Symptomatic Apical Periodontitis	https://clinicaltrials.gov/study/NCT04594317	UNKNOWN	Postoperative Pain|Apical Periodontitis	DEVICE: low level laser therapy	Cairo University		INTERVENTIONAL
NCT06900517	The Efficacy of Salvia Officinalis Gel in the Treatment of Periodontitis CLINICAL TRIAL	https://clinicaltrials.gov/study/NCT06900517	NOT_YET_RECRUITING	Periodontal Pocket	DIETARY_SUPPLEMENT: Salvia officinalis Gel	University of Baghdad		INTERVENTIONAL
NCT06669026	The Proposed Study Aims to Investigate the Impact of Adjunctive Vitamin D Gel Application on Gingival Crevicular Fluid Levels of Alkaline Phosphatase and Interleukin-8 in Periodontitis Patients Undergoing Phase 1 Periodontal Therapy. By Elucidating the Molecular Mechanisms Underlying the Therapeutic	https://clinicaltrials.gov/study/NCT06669026	COMPLETED	Periodontal Pocket	DIETARY_SUPPLEMENT: vitamin D loaded Poly lactic-co-glycolic acid nanoparticles gel|DIETARY_SUPPLEMENT: vitamin D3 gel (regular non-nanoparticle form)|OTHER: Poly lactic-co-glycolic acid nanoparticles placebo gel|PROCEDURE: only mechanical debridement	Mansoura University		INTERVENTIONAL
NCT05814965	Association of Apical Periodontitis With Systemic Level of Inflammatory Markers : A Longitudinal Intervention Study	https://clinicaltrials.gov/study/NCT05814965	RECRUITING	Diabetes Mellitus, Type 2|Apical Periodontitis	PROCEDURE: endodontic treatment in the form of root canal treatment|PROCEDURE: endodontic treatment|DIAGNOSTIC_TEST: assessment of inflammatory marker|DIAGNOSTIC_TEST: inflammatory markers will be assessed along with metabolic markers assessment	Postgraduate Institute of Dental Sciences Rohtak		INTERVENTIONAL
NCT05215431	Periodontal Health Status in Patients with Systemic Sclerosis	https://clinicaltrials.gov/study/NCT05215431	RECRUITING	Systemic Sclerosis|Periodontitis	PROCEDURE: periodontal examination&amp;#39;s, determination of salivary antioxidants and cytokine levels (VEGF, TGF-β, Il-17) in gingival crevicular fluid, Non-surgical therapy of periodontitis|DIAGNOSTIC_TEST: Activity of antioxidants in unstimulated saliva (GPX, SOD, UA)|DIAGNOSTIC_TEST: Total cytokine levels (VEGF, TGF-β, Il-17) in gingival crevicular fluid|PROCEDURE: Periodontal treatment	University of Belgrade		INTERVENTIONAL
NCT05435131	Evaluation of Biomarkers Levels in Gingival Crevicular Fluid, Saliva and Serum for Different Periodontal Diseases	https://clinicaltrials.gov/study/NCT05435131	COMPLETED	Mouth Diseases|Periodontal Inflammation|Periodontal Diseases	DIAGNOSTIC_TEST: GCF obtaining|DIAGNOSTIC_TEST: Saliva Obtaining|DIAGNOSTIC_TEST: Serum obtaining	Akdeniz University		INTERVENTIONAL
